# Supplementary material for: An Effective Approach for Clustering InhA Molecular Dynamics Trajectory Using Substrate-Binding Cavity Features
Source: PLoS One. 2015 Jul 28;10(7):e0133172. doi: 10.1371/journal.pone.0133172 (PMC4517875; doi:10.1371/journal.pone.0133172)
Supplement: S1 Dataset — (XLS) [file pone.0133172.s001.xls]

## Sheet: Plan1
Protein RMSD Data Set
0.680728
0.651391
0.63002
0.618742
0.663035
0.660475
0.638016
0.674508
0.647885
0.676209
0.674771
0.643292
0.640285
0.652811
0.641482
0.630267
0.644901
0.645107
0.67039
0.669462
0.636911
0.655961
0.662938
0.683157
0.679823
0.648069
0.629946
0.629511
0.660349
0.672681
0.643939
0.68979
0.669055
0.650417
0.661454
0.643366
0.64139
0.57292
0.580424
0.594193
0.63155
0.672572
0.674663
0.639792
0.638778
0.608369
0.623256
0.622019
0.634935
0.644586
0.649306
0.626956
0.63419
0.5957
0.596221
0.596456
0.620919
0.630565
0.636544
0.614848
0.66024
0.632306
0.676524
0.670785
0.671564
0.655045
0.657422
0.66217
0.672452
0.657749
0.670247
0.654678
0.69227
0.661099
0.650497
0.684222
0.67051
0.678936
0.64517
0.693266
0.658419
0.698633
0.677698
0.627827
0.626252
0.660349
0.654484
0.647771
0.698519
0.678827
0.653607
0.68499
0.660876
0.650629
0.678563
0.725267
0.7391
0.741047
0.68507
0.673059
0.644391
0.69762
0.679623
0.668843
0.671999
0.690477
0.696119
0.703531
0.669645
0.689904
0.674078
0.704848
0.709556
0.732868
0.692951
0.748528
0.733355
0.700512
0.63513
0.687224
0.677074
0.701096
0.636579
0.676358
0.641831
0.684394
0.696875
0.694378
0.677779
0.665561
0.665355
0.681335
0.64269
0.64725
0.65544
0.66461
0.674611
0.648636
0.624848
0.637478
0.612562
0.637896
0.632873
0.635095
0.623577
0.639506
0.665223
0.657766
0.653894
0.668339
0.59787
0.598437
0.63226
0.636991
0.641275
0.636688
0.651477
0.686553
0.646282
0.629619
0.640794
0.631389
0.618611
0.627724
0.627454
0.639752
0.659874
0.665349
0.663568
0.644517
0.677412
0.684005
0.69054
0.659415
0.632661
0.652874
0.630106
0.661924
0.644575
0.632071
0.637466
0.668064
0.645474
0.639546
0.64485
0.720422
0.749084
0.68574
0.667268
0.664862
0.643498
0.66925
0.680385
0.693707
0.682974
0.695483
0.695873
0.685855
0.713995
0.713663
0.733722
0.742611
0.734632
0.712947
0.728206
0.720777
0.728853
0.6783
0.710387
0.720765
0.77711
0.720496
0.711595
0.750241
0.709814
0.687327
0.684658
0.712873
0.677509
0.648275
0.656317
0.733195
0.716767
0.745275
0.773833
0.778891
0.797094
0.761897
0.746311
0.669731
0.673981
0.675791
0.765522
0.784985
0.751283
0.756232
0.703227
0.750166
0.727547
0.705598
0.719397
0.707299
0.673786
0.70573
0.702815
0.720691
0.69884
0.744587
0.73957
0.702024
0.704722
0.64977
0.654999
0.645772
0.628955
0.654031
0.689079
0.649163
0.639695
0.636109
0.674812
0.668671
0.662709
0.636172
0.648613
0.624928
0.621526
0.639105
0.676707
0.643756
0.633984
0.62793
0.629035
0.648693
0.654306
0.662852
0.673156
0.683483
0.679915
0.673162
0.622024
0.61691
0.656643
0.610603
0.616973
0.592584
0.625175
0.635433
0.609188
0.647095
0.617442
0.640279
0.637701
0.647376
0.638606
0.670951
0.712529
0.714127
0.698267
0.650583
0.681651
0.679548
0.690729
0.73257
0.723217
0.775448
0.730537
0.715794
0.674474
0.684337
0.664794
0.65426
0.628503
0.681078
0.668958
0.682092
0.652622
0.68389
0.710799
0.686061
0.694538
0.667761
0.680167
0.647467
0.634247
0.663505
0.660973
0.693696
0.686342
0.691273
0.68318
0.718892
0.741426
0.726934
0.685803
0.737708
0.731969
0.67543
0.651591
0.715421
0.693387
0.700592
0.699676
0.713251
0.737559
0.750109
0.72033
0.67342
0.697173
0.717254
0.704115
0.714253
0.698885
0.674857
0.697356
0.648561
0.675717
0.687189
0.685162
0.66193
0.671369
0.717942
0.711206
0.688547
0.689383
0.70278
0.736838
0.727461
0.717065
0.664822
0.664988
0.678684
0.692802
0.70223
0.662291
0.6711
0.703238
0.702838
0.666082
0.681158
0.694177
0.695386
0.685339
0.696262
0.652502
0.650829
0.715204
0.748717
0.71234
0.751982
0.700254
0.68082
0.61396
0.629545
0.596307
0.677464
0.661976
0.65308
0.646047
0.695844
0.680568
0.688604
0.640726
0.651139
0.626819
0.627764
0.622443
0.644477
0.648303
0.644838
0.630587
0.641064
0.657101
0.652679
0.639431
0.667194
0.664777
0.664158
0.640336
0.667411
0.659833
0.685608
0.658751
0.63419
0.653556
0.659908
0.647358
0.691657
0.676284
0.665773
0.691193
0.665046
0.666753
0.691668
0.685608
0.648996
0.615237
0.64938
0.697912
0.667285
0.695391
0.653235
0.692041
0.675006
0.676988
0.691657
0.672429
0.65941
0.681221
0.648996
0.687195
0.681341
0.708875
0.751541
0.741282
0.7659
0.782328
0.751695
0.7147
0.747697
0.766364
0.717724
0.721539
0.719305
0.72277
0.689039
0.693324
0.719053
0.699825
0.742766
0.738682
0.738224
0.719883
0.719471
0.691537
0.712477
0.740131
0.750642
0.750252
0.744089
0.741385
0.726705
0.705278
0.705478
0.738481
0.751174
0.737044
0.711584
0.721613
0.7441
0.736975
0.698204
0.735537
0.685213
0.688232
0.679531
0.665063
0.660801
0.689566
0.666936
0.678088
0.666856
0.7075
0.689154
0.664862
0.686387
0.702969
0.725124
0.699309
0.691187
0.675023
0.646946
0.604549
0.639362
0.653739
0.665859
0.657325
0.71226
0.706681
0.736288
0.683564
0.701824
0.705409
0.760625
0.740503
0.710776
0.69762
0.650658
0.68428
0.673614
0.716367
0.709608
0.658556
0.71683
0.698467
0.712283
0.678752
0.689457
0.677234
0.65469
0.613639
0.641608
0.676644
0.647857
0.666838
0.691233
0.652651
0.669783
0.678134
0.666151
0.672131
0.709751
0.679422
0.690534
0.696898
0.672309
0.667812
0.671329
0.667606
0.676415
0.704441
0.699195
0.662417
0.639196
0.66315
0.657817
0.706091
0.648618
0.636281
0.657239
0.66815
0.681988
0.648057
0.607539
0.663138
0.697127
0.658516
0.671965
0.679548
0.693501
0.684148
0.68015
0.64851
0.721143
0.682876
0.642421
0.668242
0.65823
0.664742
0.642198
0.615432
0.633577
0.635278
0.668127
0.658493
0.654255
0.672406
0.652525
0.607556
0.664284
0.703662
0.673872
0.674806
0.665636
0.633457
0.647799
0.675522
0.653791
0.659559
0.68751
0.678403
0.673019
0.68586
0.698238
0.663081
0.671615
0.658264
0.677441
0.661855
0.664685
0.67425
0.679812
0.667406
0.698553
0.676175
0.658046
0.644529
0.690809
0.662348
0.661712
0.623708
0.648985
0.658911
0.716493
0.716252
0.688845
0.68641
0.668614
0.670224
0.666844
0.712873
0.673683
0.653911
0.667268
0.663001
0.681124
0.691554
0.688129
0.692642
0.686153
0.687991
0.687476
0.694807
0.676639
0.692722
0.674823
0.714912
0.730027
0.737771
0.666483
0.66547
0.707311
0.685345
0.733143
0.758345
0.721206
0.694916
0.708176
0.719511
0.679205
0.702597
0.723309
0.707013
0.712283
0.692539
0.70266
0.747486
0.77845
0.739604
0.734701
0.716321
0.708038
0.734483
0.726396
0.732994
0.698834
0.684102
0.712414
0.699286
0.670733
0.650612
0.669038
0.66646
0.664966
0.659278
0.644838
0.675545
0.649718
0.680001
0.680178
0.68393
0.699418
0.690322
0.666913
0.708806
0.690408
0.665533
0.641568
0.634322
0.661174
0.642656
0.650457
0.635221
0.633434
0.649604
0.663436
0.647416
0.652158
0.671759
0.679497
0.695248
0.721688
0.711177
0.701325
0.73186
0.714528
0.733057
0.69117
0.706085
0.670968
0.675562
0.692883
0.702511
0.713159
0.729775
0.703989
0.704819
0.674754
0.711681
0.688518
0.684944
0.693644
0.681794
0.72017
0.702311
0.688152
0.718744
0.75295
0.721029
0.710702
0.671008
0.70577
0.69412
0.701188
0.701629
0.683501
0.682017
0.70313
0.722742
0.734695
0.710897
0.719288
0.685522
0.689297
0.682349
0.665183
0.66685
0.706904
0.665555
0.656168
0.646585
0.617465
0.650881
0.63761
0.659284
0.595098
0.65001
0.709951
0.691107
0.70065
0.672257
0.6761
0.669571
0.643446
0.694618
0.706641
0.681404
0.690047
0.673758
0.649208
0.636722
0.613748
0.630731
0.66378
0.618508
0.635536
0.644689
0.673803
0.620993
0.62211
0.627872
0.65701
0.648618
0.64273
0.631389
0.653195
0.653384
0.637678
0.633606
0.659072
0.624218
0.61699
0.604125
0.603925
0.648647
0.647605
0.640485
0.603776
0.623502
0.636636
0.619716
0.599594
0.613891
0.594245
0.631618
0.649501
0.699739
0.722467
0.680041
0.706503
0.711418
0.714287
0.686777
0.706692
0.704327
0.687058
0.657136
0.66445
0.645657
0.69125
0.659009
0.665607
0.682223
0.664565
0.6687
0.68216
0.686038
0.67547
0.690672
0.709127
0.67917
0.68432
0.687556
0.673488
0.692539
0.646654
0.68011
0.695575
0.682452
0.714723
0.718829
0.729712
0.743407
0.717398
0.722174
0.700695
0.710667
0.72631
0.704871
0.731327
0.717541
0.721894
0.708835
0.696251
0.66583
0.706715
0.685259
0.662251
0.696881
0.679594
0.645749
0.683741
0.712237
0.693816
0.660309
0.700415
0.654495
0.692235
0.672326
0.693203
0.711521
0.682836
0.668574
0.674388
0.715273
0.709064
0.700535
0.683397
0.68558
0.700472
0.727547
0.705633
0.703187
0.659874
0.698691
0.671014
0.703296
0.69306
0.7138
0.674491
0.719918
0.73894
0.712907
0.706498
0.726911
0.697293
0.699298
0.711177
0.743155
0.72954
0.746878
0.718526
0.721235
0.6929
0.691829
0.72466
0.723475
0.677412
0.663585
0.706068
0.759605
0.745515
0.748843
0.738281
0.767264
0.700151
0.726585
0.721396
0.66201
0.683879
0.658109
0.655583
0.679932
0.686175
0.685225
0.70734
0.663293
0.668711
0.666523
0.654346
0.645686
0.687344
0.657147
0.645245
0.658058
0.676186
0.651969
0.634757
0.687676
0.66583
0.645348
0.66394
0.689417
0.685975
0.686932
0.686765
0.672818
0.663379
0.681885
0.668746
0.659713
0.666965
0.655858
0.661363
0.672561
0.651345
0.665893
0.687894
0.678729
0.687779
0.636945
0.656191
0.665195
0.622299
0.679755
0.666919
0.650251
0.679245
0.706337
0.748236
0.687487
0.674995
0.674073
0.702488
0.683827
0.698725
0.689778
0.654111
0.63785
0.667658
0.678958
0.658923
0.637415
0.701268
0.720622
0.664089
0.669823
0.656311
0.654157
0.635301
0.658333
0.617585
0.641854
0.646654
0.643103
0.630839
0.637667
0.671845
0.666959
0.645777
0.652989
0.638698
0.652508
0.640903
0.668603
0.705312
0.653567
0.653138
0.631309
0.601364
0.620701
0.607104
0.641127
0.656156
0.660933
0.659662
0.642003
0.659318
0.671358
0.661747
0.656082
0.636722
0.691817
0.664983
0.708371
0.69534
0.71852
0.67791
0.656093
0.634734
0.659032
0.65536
0.634878
0.620799
0.650658
0.64363
0.616766
0.681771
0.682951
0.64434
0.646373
0.660309
0.680081
0.653533
0.648647
0.648321
0.669479
0.67641
0.677297
0.681633
0.693335
0.684262
0.678036
0.666655
0.647209
0.686473
0.656557
0.647565
0.673586
0.658539
0.663018
0.688426
0.709533
0.721751
0.709854
0.729707
0.759124
0.727123
0.707998
0.720359
0.706188
0.670751
0.65233
0.695758
0.71651
0.673849
0.728996
0.727444
0.727484
0.724368
0.714121
0.70648
0.757102
0.722209
0.715662
0.710312
0.690414
0.740664
0.720754
0.750739
0.761307
0.776016
0.75358
0.733991
0.686221
0.712558
0.715301
0.699292
0.705037
0.693438
0.690128
0.683432
0.715662
0.70526
0.720754
0.740899
0.71612
0.724082
0.71344
0.699143
0.705232
0.681198
0.661019
0.689016
0.712231
0.724729
0.700667
0.718904
0.727329
0.723692
0.714877
0.700798
0.694647
0.712025
0.688856
0.687825
0.708113
0.672687
0.661827
0.643103
0.683025
0.676203
0.649042
0.668419
0.701251
0.671552
0.640267
0.660269
0.699401
0.652771
0.664553
0.66634
0.676106
0.666123
0.715324
0.666816
0.690431
0.682051
0.645823
0.667005
0.687447
0.685305
0.696474
0.690099
0.727175
0.69349
0.718068
0.67598
0.682424
0.719208
0.70628
0.688558
0.705278
0.674073
0.677366
0.712105
0.727364
0.721075
0.681679
0.725875
0.737599
0.719614
0.701199
0.703525
0.688111
0.695924
0.743866
0.728991
0.733063
0.720639
0.670252
0.655876
0.676318
0.678168
0.675132
0.710816
0.684766
0.69062
0.703617
0.697333
0.719683
0.709207
0.726854
0.700197
0.688971
0.708628
0.736809
0.730778
0.746821
0.707557
0.707368
0.727398
0.72572
0.702362
0.715994
0.748728
0.692161
0.696314
0.686273
0.686806
0.714872
0.761696
0.712769
0.683523
0.666306
0.664857
0.707151
0.669193
0.648567
0.635771
0.658699
0.67799
0.623033
0.665842
0.672469
0.648361
0.641969
0.641012
0.649615
0.637593
0.654988
0.66146
0.674754
0.664765
0.656649
0.648395
0.670046
0.667686
0.690357
0.717151
0.729019
0.71557
0.697591
0.714642
0.70006
0.677733
0.655286
0.666632
0.707185
0.702643
0.701045
0.703513
0.659633
0.701887
0.632014
0.646121
0.658596
0.66606
0.681988
0.682584
0.656907
0.681003
0.706251
0.700145
0.738751
0.736248
0.70994
0.672566
0.698983
0.694401
0.730938
0.680866
0.730686
0.765465
0.706933
0.684028
0.677864
0.697333
0.679589
0.71065
0.698507
0.716676
0.726659
0.700478
0.699361
0.680138
0.706429
0.674325
0.708737
0.724529
0.711423
0.716613
0.726648
0.761375
0.738922
0.72206
0.728074
0.689125
0.713967
0.682939
0.695781
0.702316
0.68271
0.697688
0.706956
0.647307
0.654953
0.717369
0.688478
0.693845
0.664146
0.666357
0.666397
0.672452
0.711601
0.686221
0.727375
0.673202
0.681817
0.650915
0.655532
0.6467
0.689354
0.650199
0.680877
0.671575
0.639958
0.68035
0.642501
0.664043
0.657181
0.649953
0.632352
0.698988
0.696142
0.668608
0.658235
0.647393
0.647427
0.678747
0.692751
0.709436
0.685528
0.665401
0.659037
0.693003
0.692258
0.666724
0.647948
0.651396
0.660315
0.677905
0.649604
0.655555
0.651018
0.685276
0.6794
0.661913
0.658568
0.676095
0.680511
0.666088
0.65575
0.661082
0.624613
0.638245
0.618817
0.606113
0.62758
0.614996
0.624041
0.616847
0.643108
0.636075
0.634608
0.606216
0.625868
0.621933
0.622179
0.613032
0.60094
0.632203
0.634288
0.629362
0.61282
0.617001
0.596209
0.626343
0.615621
0.642633
0.62848
0.638406
0.639672
0.617557
0.639975
0.660504
0.636052
0.630616
0.614017
0.641527
0.61089
0.627924
0.614762
0.619854
0.603524
0.620318
0.633554
0.633337
0.616176
0.611915
0.590104
0.619877
0.638182
0.654965
0.655182
0.654867
0.671942
0.628629
0.627443
0.654169
0.633079
0.662199
0.654214
0.64383
0.655813
0.641951
0.650743
0.620776
0.618868
0.647925
0.649386
0.608157
0.612339
0.659725
0.671736
0.6591
0.653321
0.63297
0.656609
0.638944
0.656763
0.652044
0.629929
0.66634
0.652055
0.638967
0.60511
0.639775
0.617855
0.629906
0.68224
0.675843
0.663493
0.639626
0.64733
0.667446
0.674365
0.717472
0.670756
0.648653
0.700506
0.628256
0.674485
0.64572
0.649919
0.645818
0.637306
0.656162
0.669909
0.707597
0.701795
0.710897
0.730193
0.698777
0.688054
0.677097
0.704562
0.734357
0.724294
0.703594
0.709138
0.646677
0.685505
0.724546
0.688942
0.660034
0.663877
0.705467
0.70089
0.701142
0.751741
0.730394
0.741208
0.704533
0.667377
0.659009
0.675631
0.665641
0.664559
0.678758
0.651391
0.674531
0.68216
0.687315
0.688501
0.727249
0.657708
0.683392
0.664146
0.637713
0.651711
0.690156
0.637237
0.66264
0.681364
0.670029
0.681496
0.663012
0.698439
0.727868
0.723016
0.710851
0.675201
0.67354
0.64253
0.650262
0.639838
0.67917
0.677097
0.675831
0.673357
0.632661
0.673666
0.678403
0.677779
0.679944
0.667772
0.654381
0.662193
0.613192
0.65469
0.660114
0.649844
0.701262
0.682716
0.72281
0.704138
0.723681
0.734472
0.698834
0.720256
0.684755
0.675109
0.709058
0.662233
0.688472
0.646803
0.689618
0.675631
0.703674
0.655761
0.674554
0.691033
0.723205
0.746151
0.735646
0.760785
0.741162
0.729878
0.763844
0.736981
0.716034
0.730325
0.700501
0.700329
0.720662
0.740601
0.736425
0.685677
0.708456
0.688111
0.706841
0.730778
0.693811
0.711206
0.716515
0.740097
0.726974
0.691479
0.710725
0.713251
0.749215
0.77408
0.74571
0.740727
0.723647
0.704235
0.719213
0.742491
0.735417
0.711475
0.708365
0.711664
0.72344
0.700735
0.711664
0.718142
0.689183
0.720227
0.694607
0.706612
0.678082
0.710874
0.693616
0.68637
0.678185
0.713159
0.694412
0.697093
0.744702
0.70577
0.730944
0.708634
0.709373
0.731568
0.712861
0.710518
0.740125
0.736024
0.726046
0.713589
0.716149
0.695208
0.706795
0.730526
0.712397
0.725124
0.708697
0.70746
0.707236
0.687029
0.756954
0.730686
0.739753
0.706263
0.699716
0.711882
0.689858
0.715547
0.733567
0.732399
0.682051
0.697614
0.693518
0.680831
0.720021
0.721859
0.710822
0.747549
0.746306
0.757171
0.747823
0.738464
0.703267
0.686806
0.709682
0.702517
0.712523
0.731516
0.703175
0.726344
0.758202
0.758288
0.774354
0.752566
0.742325
0.723188
0.722415
0.695042
0.7062
0.731625
0.706543
0.718314
0.713022
0.734002
0.754783
0.728658
0.726024
0.6979
0.747864
0.73284
0.721756
0.739965
0.755029
0.76621
0.74559
0.773346
0.756197
0.750653
0.714608
0.770288
0.768592
0.774933
0.747875
0.741322
0.730955
0.724431
0.73371
0.754382
0.753591
0.73914
0.744198
0.759084
0.769389
0.782041
0.744158
0.793554
0.782539
0.784493
0.846902
0.784138
0.769165
0.785495
0.764411
0.742187
0.728613
0.752308
0.738298
0.749003
0.721567
0.703691
0.701595
0.744759
0.784664
0.726241
0.721716
0.730571
0.751209
0.742308
0.702689
0.727845
0.727948
0.709442
0.733745
0.726104
0.714602
0.725617
0.738842
0.728486
0.70616
0.748247
0.746328
0.768157
0.758351
0.772178
0.769125
0.758552
0.740864
0.744765
0.738848
0.773157
0.762435
0.732026
0.75956
0.732307
0.751077
0.768461
0.75173
0.731293
0.721189
0.73595
0.755854
0.758237
0.76712
0.738195
0.75622
0.731958
0.74937
0.765339
0.755888
0.746815
0.758895
0.759657
0.766152
0.766731
0.744501
0.761232
0.763432
0.760001
0.737387
0.714127
0.744759
0.782282
0.780901
0.762275
0.794436
0.783954
0.77503
0.738579
0.739106
0.760533
0.749765
0.743299
0.724328
0.742772
0.765826
0.710994
0.721556
0.718646
0.726213
0.683839
0.711263
0.711687
0.736007
0.704974
0.7269
0.730056
0.715891
0.756833
0.747136
0.729019
0.72615
0.709499
0.740314
0.728601
0.731448
0.719185
0.77192
0.726121
0.740687
0.764566
0.744587
0.717019
0.731585
0.720118
0.745309
0.702849
0.734821
0.716607
0.753906
0.746775
0.763048
0.748591
0.736517
0.720834
0.732702
0.757452
0.762492
0.72501
0.727203
0.708542
0.753855
0.731127
0.764646
0.71041
0.723606
0.668969
0.683019
0.691033
0.67791
0.718675
0.678237
0.695873
0.715599
0.755928
0.700678
0.719757
0.696629
0.761335
0.768598
0.731585
0.750464
0.745928
0.688341
0.686743
0.708663
0.741448
0.736545
0.700403
0.74457
0.745217
0.717861
0.782889
0.710089
0.669737
0.677286
0.661775
0.656019
0.643177
0.666632
0.635341
0.650583
0.692522
0.672074
0.682109
0.736139
0.678248
0.683787
0.648492
0.64021
0.676874
0.614149
0.625581
0.691989
0.68003
0.663201
0.662686
0.632982
0.650881
0.655692
0.683861
0.681015
0.665286
0.639586
0.686525
0.669112
0.706125
0.648206
0.64847
0.676541
0.674445
0.660973
0.670676
0.668276
0.662153
0.649077
0.654329
0.681038
0.693702
0.659828
0.67897
0.660836
0.647839
0.658739
0.68613
0.688736
0.664416
0.62876
0.640222
0.63852
0.636453
0.627718
0.641264
0.616486
0.638463
0.632237
0.652926
0.663184
0.64434
0.643441
0.632071
0.614366
0.672835
0.642381
0.629986
0.644689
0.661323
0.672125
0.69971
0.652004
0.697562
0.72588
0.725731
0.702608
0.688026
0.68558
0.651849
0.66512
0.683546
0.679955
0.669943
0.675946
0.718881
0.71045
0.689045
0.701864
0.652141
0.681135
0.715897
[truncated: 17,501 more rows]
