# Supplementary material for: An Effective Approach for Clustering InhA Molecular Dynamics Trajectory Using Substrate-Binding Cavity Features
Source: PLoS One. 2015 Jul 28;10(7):e0133172. doi: 10.1371/journal.pone.0133172 (PMC4517875; doi:10.1371/journal.pone.0133172)
Supplement: S2 Dataset — (XLS) [file pone.0133172.s002.xls]

## Sheet: Plan1
Cavity RMSD Data Set
0.493229
0.470305
0.449565
0.46072
0.529695
0.438137
0.463244
0.500188
0.475183
0.451237
0.507385
0.452908
0.437796
0.474433
0.457957
0.471909
0.502644
0.517551
0.453659
0.430803
0.414702
0.529183
0.437796
0.495582
0.487396
0.508136
0.487191
0.491182
0.505782
0.53123
0.420024
0.523862
0.534334
0.526113
0.582364
0.581579
0.499778
0.464847
0.483166
0.457206
0.510899
0.622992
0.55736
0.510865
0.561999
0.492342
0.573802
0.546546
0.562715
0.546955
0.504315
0.55811
0.528194
0.539621
0.536074
0.53546
0.493058
0.583319
0.59519
0.532594
0.610302
0.595838
0.686645
0.628995
0.604776
0.626096
0.66072
0.556029
0.622992
0.617568
0.626198
0.626198
0.598908
0.624356
0.576804
0.61999
0.588231
0.614805
0.591233
0.596828
0.577827
0.630223
0.674399
0.620263
0.620194
0.654034
0.576565
0.57022
0.641037
0.608767
0.592086
0.555893
0.598943
0.596657
0.584206
0.633464
0.669077
0.655262
0.622719
0.644858
0.619239
0.676241
0.564899
0.578305
0.61286
0.577998
0.588948
0.587924
0.561146
0.603377
0.582193
0.556746
0.55371
0.565888
0.553062
0.612042
0.515333
0.587515
0.543033
0.605458
0.59021
0.559782
0.52451
0.598056
0.552004
0.589937
0.622105
0.549105
0.56002
0.594644
0.557906
0.575985
0.532492
0.5781
0.591404
0.565137
0.651134
0.568583
0.557496
0.540747
0.539519
0.590585
0.558861
0.542794
0.588095
0.570595
0.593928
0.632748
0.627938
0.662016
0.58482
0.571687
0.595122
0.591881
0.599829
0.570698
0.573597
0.61825
0.503804
0.579294
0.591506
0.662425
0.573529
0.551834
0.5708
0.609381
0.567286
0.562101
0.60597
0.55736
0.53621
0.555347
0.589221
0.54235
0.563909
0.53969
0.534129
0.566672
0.565137
0.540679
0.585502
0.519461
0.610234
0.581511
0.590278
0.593587
0.670169
0.623572
0.634658
0.620331
0.627665
0.665939
0.628722
0.585161
0.640696
0.61095
0.625311
0.571312
0.583728
0.607573
0.541429
0.6029
0.598021
0.601023
0.62306
0.646631
0.702951
0.664233
0.690636
0.604366
0.630155
0.661573
0.634249
0.65342
0.667235
0.598397
0.627699
0.586423
0.566741
0.565785
0.600853
0.679038
0.634624
0.669418
0.662937
0.597578
0.63418
0.527546
0.608528
0.598806
0.587788
0.62862
0.6584
0.656285
0.652158
0.613167
0.629985
0.63343
0.586799
0.586969
0.632714
0.656115
0.611905
0.626335
0.658093
0.675456
0.610131
0.645642
0.613099
0.660924
0.627187
0.574211
0.534641
0.572233
0.560737
0.593621
0.599864
0.636637
0.561658
0.576667
0.640866
0.582944
0.488487
0.494661
0.566809
0.513833
0.514003
0.555449
0.581614
0.583285
0.585468
0.526454
0.581238
0.535084
0.544909
0.564694
0.594713
0.560055
0.532355
0.644209
0.553369
0.559884
0.563705
0.541668
0.591984
0.498653
0.48876
0.524646
0.559679
0.578919
0.589323
0.586969
0.577759
0.591404
0.663039
0.556268
0.576156
0.595531
0.554767
0.572642
0.580147
0.59867
0.576121
0.64305
0.662528
0.669111
0.672318
0.692035
0.659458
0.691796
0.669282
0.66014
0.626028
0.623674
0.628415
0.641958
0.671329
0.632373
0.615726
0.574211
0.582125
0.629439
0.567457
0.597578
0.606754
0.614702
0.637523
0.640832
0.654887
0.660038
0.641344
0.663108
0.703906
0.669418
0.630155
0.698073
0.71796
0.659116
0.634931
0.625004
0.60846
0.591404
0.612246
0.600785
0.618557
0.65956
0.616033
0.639911
0.653829
0.600034
0.649497
0.721508
0.623162
0.615862
0.676514
0.55504
0.568685
0.566161
0.609415
0.613747
0.617124
0.617841
0.593485
0.569674
0.585195
0.64247
0.648644
0.645472
0.643254
0.598431
0.581784
0.5708
0.665393
0.686747
0.642743
0.640696
0.605151
0.64189
0.592802
0.604093
0.654648
0.643118
0.663824
0.637387
0.676002
0.642197
0.705782
0.730343
0.660686
0.631861
0.659833
0.63824
0.649395
0.670885
0.647552
0.651509
0.673137
0.599181
0.621525
0.598431
0.627631
0.661504
0.637796
0.665052
0.633498
0.686611
0.68146
0.733686
0.665325
0.64803
0.697766
0.665905
0.668395
0.661368
0.671363
0.664233
0.625379
0.718028
0.696913
0.661129
0.647075
0.724885
0.703019
0.736074
0.701757
0.634624
0.673751
0.584922
0.636227
0.624697
0.666417
0.639059
0.672386
0.692888
0.650077
0.629337
0.652123
0.637558
0.651237
0.60116
0.682927
0.6365
0.671499
0.681324
0.693706
0.694184
0.622275
0.604912
0.570663
0.625414
0.65052
0.644414
0.642333
0.673137
0.68951
0.66761
0.744261
0.706225
0.714583
0.724612
0.739962
0.701961
0.715026
0.737097
0.720791
0.679516
0.726079
0.720211
0.703155
0.644448
0.710797
0.728842
0.710762
0.716254
0.756746
0.733856
0.769777
0.798226
0.708613
0.751492
0.651714
0.735801
0.743612
0.676446
0.71721
0.692376
0.708068
0.706737
0.662835
0.711547
0.679447
0.635852
0.705611
0.683916
0.70817
0.684257
0.715947
0.722838
0.711854
0.737813
0.705748
0.684462
0.679379
0.720348
0.667031
0.638956
0.638717
0.724817
0.707181
0.67648
0.703189
0.709875
0.694116
0.689715
0.664609
0.668156
0.679004
0.700119
0.697834
0.659526
0.689988
0.61327
0.657888
0.703735
0.729831
0.685212
0.69316
0.731741
0.706294
0.644619
0.704725
0.687566
0.661197
0.670783
0.645369
0.65243
0.64305
0.669862
0.668497
0.696981
0.620263
0.629234
0.670953
0.665734
0.706703
0.703462
0.693809
0.652055
0.619035
0.656081
0.659492
0.685383
0.696811
0.701518
0.663824
0.682893
0.685588
0.648371
0.616783
0.676616
0.673614
0.661368
0.642094
0.603957
0.62115
0.625072
0.64919
0.629644
0.596077
0.567935
0.625857
0.619683
0.682108
0.627563
0.640184
0.614634
0.588095
0.624697
0.671874
0.715606
0.640969
0.610268
0.574075
0.584172
0.634351
0.629473
0.624458
0.632884
0.630121
0.59444
0.644414
0.6511
0.667099
0.684667
0.678799
0.679311
0.670408
0.663517
0.601126
0.628108
0.596043
0.623674
0.651748
0.658161
0.617124
0.647655
0.647825
0.659321
0.627426
0.595224
0.640935
0.629951
0.595804
0.61402
0.596111
0.638479
0.642845
0.671329
0.656524
0.663278
0.634249
0.660549
0.675968
0.665734
0.675149
0.672318
0.674296
0.68685
0.662562
0.681528
0.702234
0.606891
0.666212
0.696913
0.766502
0.716391
0.664881
0.663756
0.626505
0.609995
0.705577
0.630326
0.685826
0.723282
0.673478
0.693536
0.688862
0.695548
0.709637
0.650043
0.663688
0.630155
0.647211
0.661402
0.655637
0.61634
0.626471
0.633089
0.65765
0.660208
0.664199
0.645608
0.586048
0.658571
0.696742
0.688282
0.652874
0.714856
0.743169
0.64994
0.646802
0.651339
0.662187
0.669555
0.668873
0.674501
0.698857
0.766297
0.653897
0.636193
0.602558
0.638683
0.697049
0.616783
0.664097
0.67358
0.6365
0.670374
0.692785
0.663039
0.647245
0.662903
0.654648
0.700222
0.633362
0.646631
0.670476
0.663824
0.668293
0.711001
0.746273
0.707181
0.693297
0.712843
0.704895
0.744397
0.740474
0.740645
0.730036
0.705748
0.699539
0.727239
0.693911
0.706055
0.688453
0.738939
0.761214
0.737233
0.706089
0.763773
0.743135
0.706976
0.678867
0.712297
0.731366
0.671056
0.713423
0.679516
0.667099
0.658844
0.743578
0.723213
0.75637
0.738325
0.718438
0.706601
0.700222
0.751697
0.675866
0.689238
0.714003
0.678526
0.710524
0.697459
0.70991
0.706191
0.752857
0.720416
0.689647
0.698925
0.656729
0.652635
0.69838
0.720041
0.720007
0.688658
0.735391
0.723862
0.701313
0.685929
0.690602
0.638751
0.666075
0.654
0.682722
0.663415
0.658673
0.666485
0.627256
0.681767
0.662357
0.684564
0.641208
0.676616
0.66877
0.644892
0.66454
0.634215
0.63766
0.628143
0.648098
0.620979
0.598124
0.625345
0.694798
0.68511
0.675354
0.665632
0.612485
0.620092
0.59137
0.598806
0.65666
0.594951
0.627972
0.702234
0.687532
0.667031
0.604469
0.609927
0.677742
0.671226
0.676002
0.636295
0.599727
0.619171
0.639229
0.634283
0.646666
0.695173
0.663926
0.618148
0.662016
0.653386
0.644789
0.611428
0.59137
0.58424
0.653966
0.633737
0.639707
0.592632
0.617329
0.642981
0.658468
0.604469
0.63783
0.630803
0.629405
0.597544
0.62439
0.710524
0.71796
0.771823
0.681051
0.657274
0.654273
0.630633
0.672693
0.652465
0.647518
0.68818
0.685758
0.642367
0.65533
0.629814
0.65284
0.674876
0.731059
0.757155
0.685963
0.727239
0.666996
0.746239
0.669896
0.710524
0.761487
0.692956
0.69548
0.78175
0.704349
0.746955
0.742043
0.677708
0.693536
0.735255
0.705407
0.679686
0.72891
0.72086
0.764387
0.736961
0.761556
0.718199
0.716698
0.714105
0.711956
0.734675
0.721371
0.686338
0.787242
0.744158
0.691557
0.693024
0.75869
0.697459
0.698277
0.748968
0.742998
0.729763
0.715913
0.707726
0.766092
0.711138
0.738223
0.707112
0.707726
0.687566
0.746239
0.732014
0.698755
0.668634
0.70029
0.690977
0.629302
0.722395
0.69415
0.70875
0.688828
0.708954
0.704486
0.657172
0.696913
0.71431
0.727682
0.6803
0.736483
0.689545
0.691728
0.725806
0.70643
0.735084
0.669828
0.721917
0.757496
0.762681
0.685724
0.699983
0.729524
0.715538
0.727853
0.745079
0.738598
0.749309
0.691694
0.709023
0.709261
0.694832
0.68702
0.657684
0.690329
0.697152
0.669316
0.700256
0.673717
0.688555
0.66553
0.670237
0.6832
0.707112
0.659287
0.674672
0.735937
0.615453
0.693638
0.674979
0.650588
0.726045
0.670578
0.655501
0.663517
0.728603
0.666451
0.679959
0.643561
0.710967
0.66396
0.637114
0.606925
0.694661
0.724237
0.733686
0.702507
0.723862
0.715982
0.718335
0.701791
0.709978
0.714685
0.724476
0.72028
0.736347
0.652669
0.701109
0.706703
0.635408
0.668907
0.760976
0.780522
0.68992
0.692308
0.67781
0.723623
0.673648
0.669828
0.684155
0.674876
0.64305
0.655808
0.665973
0.63633
0.684905
0.678765
0.699744
0.638547
0.675081
0.662971
0.633498
0.602627
0.592052
0.599966
0.630053
0.641412
0.699676
0.690466
0.696879
0.721576
0.713594
0.618148
0.661061
0.659321
0.582637
0.595224
0.592564
0.592529
0.568787
0.558383
0.64189
0.622753
0.621832
0.632304
0.650179
0.63841
0.671909
0.646734
0.642811
0.648371
0.617056
0.606686
0.612826
0.626539
0.645062
0.575985
0.600409
0.579192
0.625345
0.573461
0.600171
0.621627
0.608937
0.639741
0.670612
0.617636
0.641173
0.637421
0.632065
0.616442
0.638683
0.585059
0.626266
0.605014
0.637182
0.651339
0.640559
0.639024
0.630155
0.677912
0.62787
0.66918
0.583831
0.636705
0.655159
0.637387
0.60307
0.59461
0.581272
0.595258
0.585229
0.57752
0.590312
0.571482
0.600955
0.62978
0.641787
0.606993
0.617363
0.63592
0.643766
0.661334
0.65724
0.637319
0.611155
0.620263
0.68627
0.657991
0.640696
0.701075
0.652294
0.662698
0.661641
0.609483
0.657923
0.711513
0.692444
0.645506
0.627426
0.621252
0.62746
0.621968
0.587958
0.680539
0.654
0.600205
0.604707
0.574928
0.599284
0.639536
0.668395
0.67283
0.653966
0.650861
0.662494
0.671295
0.673717
0.709978
0.626642
0.652328
0.715436
0.671397
0.727034
0.645335
0.670374
0.685349
0.692922
0.664336
0.679481
0.627187
0.666655
0.627563
0.624834
0.632645
0.659594
0.680096
0.691728
0.633908
0.625107
0.623299
0.640628
0.636023
0.593246
0.636091
0.563807
0.610438
0.721508
0.698653
0.636841
0.588743
0.665768
0.652806
0.639741
0.651339
0.694832
0.706464
0.704281
0.615896
0.70684
0.692171
0.669418
0.690466
0.622105
0.61593
0.621593
0.634283
0.627904
0.60962
0.636841
0.649156
0.629985
0.629746
0.626369
0.618114
0.643118
0.572915
0.636023
0.649395
0.642981
0.644448
0.662221
0.631144
0.652294
0.673478
0.669862
0.645847
0.63476
0.618796
0.651544
0.693229
0.6657
0.683336
0.644141
0.654716
0.657377
0.615316
0.668634
0.618182
0.642197
0.623435
0.673648
0.633908
0.551117
0.646359
0.628143
0.605185
0.625755
0.64554
0.674228
0.679686
0.702678
0.671022
0.651816
0.71854
0.675149
0.678833
0.659833
0.671124
0.657923
0.71912
0.662903
0.552618
0.568207
0.59577
0.599045
0.568821
0.591506
0.576292
0.635511
0.576633
0.648405
0.599454
0.557633
0.679004
0.624629
0.633635
0.63268
0.613099
0.631724
0.607164
0.602865
0.605322
0.603616
0.64936
0.58963
0.577452
0.597851
0.606106
0.628484
0.559884
0.614702
0.583797
0.615794
0.593689
0.584615
0.602149
0.589118
0.589084
0.575542
0.578236
0.588879
0.642367
0.601364
0.575712
0.62804
0.618216
0.596111
0.553846
0.609756
0.62845
0.577656
0.599522
0.620399
0.619103
0.635136
0.616851
0.624288
0.604264
0.548388
0.649122
0.626983
0.636398
0.611086
0.566468
0.650827
0.616647
0.611769
0.670032
0.605253
0.605322
0.592734
0.709944
0.671226
0.659833
0.642299
0.656115
0.682552
0.609927
0.668054
0.653181
0.637489
0.667542
0.650588
0.692001
0.703531
0.678629
0.66205
0.656115
0.609995
0.670101
0.629098
0.633225
0.615862
0.647518
0.592802
0.601364
0.604469
0.642402
0.634249
0.613167
0.63459
0.680607
0.710865
0.678731
0.700802
0.669555
0.656319
0.676241
0.64513
0.653386
0.685485
0.682108
0.658741
0.717483
0.693024
0.711479
0.656217
0.675627
0.636773
0.660959
0.617124
0.635988
0.621798
0.636261
0.622002
0.639911
0.677401
0.656183
0.619717
0.636841
0.652738
0.613611
0.645301
0.718983
0.686099
0.706464
0.647791
0.717073
0.610848
0.610779
0.664199
0.692274
0.651782
0.674228
0.653931
0.676889
0.66877
0.67607
0.607812
0.639604
0.646904
0.670988
0.637251
0.630837
0.643459
0.60921
0.620058
0.645369
0.608562
0.63899
0.641276
0.663346
0.645881
0.708545
0.61709
0.643698
0.656729
0.66512
0.665768
0.63152
0.611666
0.618421
0.610643
0.608392
0.612894
0.643868
0.596145
0.663176
0.568583
0.591643
0.584649
0.616408
0.651407
0.617704
0.652806
0.62016
0.663824
0.679345
0.713048
0.672045
0.629644
0.649087
0.676002
0.705543
0.622923
0.635579
0.62439
0.655262
0.639604
0.664506
0.633566
0.590244
0.623299
0.661334
0.628518
0.669077
0.613952
0.621354
0.6292
0.629746
0.554085
0.596282
0.608869
0.607164
0.688794
0.629064
0.653693
0.670783
0.651714
0.678322
0.638683
0.611837
0.659628
0.579328
0.629234
0.630735
0.644926
0.637694
0.674194
0.622787
0.636091
0.649702
0.666417
0.624458
0.636602
0.646154
0.66437
0.620877
0.625516
0.598533
0.585571
0.627358
0.692478
0.691114
0.693365
0.654784
0.726829
0.661675
0.641651
0.658366
0.639945
0.581818
0.619001
0.625857
0.615248
0.594644
0.607095
0.587003
0.637967
0.666485
0.708818
0.674092
0.636637
0.688078
0.691182
0.664472
0.649463
0.709944
0.733447
0.644482
0.674296
0.652806
0.626403
0.679174
0.649497
0.765444
0.725431
0.709398
0.670032
0.689203
0.632987
0.760464
0.697493
0.69971
0.689408
0.637523
0.656422
0.644482
0.633532
0.622446
0.576974
0.624356
0.624731
0.624117
0.606072
0.618182
0.642709
0.717312
0.6657
0.685417
0.677332
0.659321
0.657343
0.671329
0.65458
0.628484
0.662459
0.614429
0.67126
0.686543
0.662016
0.655569
0.621013
0.631622
0.647757
0.655671
0.670783
0.665188
0.676446
0.681289
0.684087
0.681733
0.625038
0.59577
0.580692
0.608085
0.606038
0.565137
0.614327
0.578202
0.600989
0.605663
0.622071
0.611905
0.66628
0.640866
0.633089
0.683882
0.640014
0.667133
0.681426
0.676104
0.667508
0.649053
0.62439
0.674399
0.60232
0.658878
0.678253
0.687157
0.633873
0.673614
0.61228
0.666655
0.644209
0.703155
0.692546
0.676377
0.682927
0.642402
0.686782
0.671943
0.65226
0.698618
0.702848
0.618796
0.676446
0.637558
0.641822
0.634146
0.594406
0.620536
0.594269
0.611428
0.65666
0.690193
0.675047
0.683029
0.681153
0.699812
0.665632
0.656695
0.679993
0.689715
0.682654
0.647723
0.62439
0.692615
0.675524
0.645915
0.738086
0.664847
0.664131
0.667713
0.651544
0.634863
0.629234
0.652942
0.615146
0.610814
0.666792
0.632509
0.68702
0.717005
0.726386
0.64247
0.662255
0.626266
0.73737
0.672216
0.654852
0.663244
0.683132
0.663926
0.627119
0.65243
0.642129
0.639536
0.634999
0.66495
0.632611
0.678049
0.650418
0.670101
0.653897
0.625038
0.629132
0.642811
0.641617
0.664404
0.659799
0.64803
0.680505
0.698209
0.664063
0.693058
0.64994
0.672932
0.659185
0.6292
0.644175
0.682142
0.67109
0.682654
0.696094
0.64571
0.592768
0.694184
0.631861
0.643459
0.610848
0.604332
0.619001
0.689374
0.640252
0.66877
0.623469
0.645267
0.621388
0.629814
0.650145
0.658093
0.626505
0.638854
0.647996
0.615862
0.582057
0.613338
0.612792
0.626676
0.661573
0.631758
0.737882
0.66147
0.726113
0.695992
0.700051
0.726556
0.681426
0.735426
0.696469
0.636705
0.670476
0.714822
0.728091
0.698789
0.707795
0.574962
0.639229
0.606243
0.653386
0.651475
0.673751
0.632611
0.661777
0.64994
0.622378
0.646938
0.629473
0.66512
0.690977
0.66089
0.646154
0.647791
0.646359
0.661641
0.69855
0.688078
0.651032
0.722736
0.679652
0.617943
0.652874
0.619137
0.665973
0.667133
0.686543
0.661607
0.65724
0.653249
0.675081
0.664267
0.650281
0.637216
0.636637
0.619478
0.641856
0.630701
0.718745
0.676241
0.673955
0.603002
0.648542
0.678424
0.601126
0.688419
0.665598
0.687737
0.718438
0.692274
0.665052
0.639502
0.643391
0.671056
0.724476
0.661163
0.668531
0.667849
0.649053
0.643834
0.696265
0.663381
0.630769
0.642094
0.604435
0.664643
0.645915
0.647996
0.676036
0.708033
0.667747
0.706805
0.656592
0.680539
0.655876
0.679891
0.641583
0.692785
0.668156
0.626471
0.632884
0.626062
0.679891
0.67126
0.654989
0.652294
0.637558
0.662084
0.714719
0.604878
0.585161
0.584411
0.582671
0.583865
0.60921
0.628722
0.652772
0.63575
0.654648
0.641822
0.641173
0.651202
0.66553
0.697732
0.648849
0.60805
0.579976
0.678151
0.62729
0.579908
0.646631
0.623196
0.628415
0.594542
0.641412
0.633601
0.621661
0.631827
0.59925
0.564489
0.620843
0.640218
0.613543
0.614566
0.580113
0.654545
0.679891
0.645813
0.673546
0.598772
0.65359
0.652158
0.609654
0.655398
0.651168
0.675013
0.633225
0.67897
0.660652
0.600512
0.659765
0.669862
0.621627
0.662459
0.686475
0.655944
0.647075
0.638854
0.657377
0.644039
0.665223
0.647177
0.665768
0.655535
0.583728
0.605253
0.610404
0.658809
0.680096
0.676821
0.662425
0.640594
0.701279
0.632748
0.720382
0.702234
0.688317
0.643391
0.62057
0.641208
0.65707
0.612349
0.659082
0.677128
0.687191
0.609449
0.644653
0.631179
0.647621
0.661061
0.651782
0.647416
0.734198
0.657274
0.663995
0.587549
0.615692
0.672454
0.570356
0.561112
0.604707
0.600171
0.609517
0.619103
0.584513
0.585843
0.617295
0.603582
0.615658
0.648849
0.613167
0.645813
0.646052
0.670442
0.588675
0.707863
0.684018
0.603343
0.589528
0.611803
0.60597
0.632782
0.63053
0.57138
0.651134
0.614225
0.632304
0.68221
0.628722
0.617227
0.63169
0.622753
0.652703
0.5971
0.61327
0.684701
0.66014
0.596725
0.609756
0.62439
0.669794
0.671499
0.657036
0.648644
0.577963
0.637796
0.638444
0.653522
0.661402
0.641719
0.576019
0.633669
0.610711
0.644346
0.646973
0.64496
0.641719
0.617909
0.612519
0.641787
0.607436
0.64728
0.611155
0.605287
0.611223
0.602661
0.618932
0.647655
0.678936
0.687737
0.670544
0.618932
0.669964
0.701825
0.7314
0.642402
0.655808
0.631793
0.630633
0.680368
0.649974
0.645369
0.636568
0.659219
0.71854
0.687157
0.653283
0.626539
0.666928
0.625755
0.656558
0.668122
[truncated: 17,501 more rows]
